# Supplementary material for: NDH expression marks major transitions in plant evolution and reveals coordinate intracellular gene loss
Source: BMC Plant Biol. 2015 Apr 11;15:100. doi: 10.1186/s12870-015-0484-7 (PMC4404220; doi:10.1186/s12870-015-0484-7)
Supplement: Additional file 1: — Expanded survey of nuclear encoded NDH transcripts. This table includes data for 106 species, both generated in this study and downloaded from a number of sources. [file 12870_2015_484_MOESM1_ESM.xls]

## Sheet: All_species_seq
Extended Data Table 1: Expanded survey of nuclear encoded NDH transcripts. Table includes data generated in this study and downloaded from a number of sources (see footnote). Green shading indicates detection of a given sequence in the transcriptome of each organism as discribed in the supplemental methods.
Additional file 1: Expanded survey of nuclear encoded NDH transcripts. Table includes data for 106 species , both generated in this study and downloaded from a number of sources (see footnote). Green shading indicates detection of a given sequence in the transcriptome of each organism as described in the methods.
	Species	Chlorella variabilis	Ostreococcus tauri	Chlamydomonas reinhardtii	Mesostigma viride	Chlorokybus atmophyticus	Klebsormidium flaccidum	Chaetosphaeridium globosum	Entransia fimbriata	Penium margaritaceum	Sphaerocarpos texanus	Metzgeria crassipilis	Ricciocarpos natans	Bazzania trilobata	Marchantia polymorpha	Marchantia emarginata	Rosulabryum capillare	Bryum argenteum	Anomodon rostratus	Ceratodon purpureus	Hedwigia ciliata	Leucodon brachypus	Thuidium delicatulum	Rhynchostegium serrulatum	Polytrichum commune	Sphagnum lescurii	Nothoceros vincentianus	Nothoceros aenigmaticus	Lycopodiella caroliniana	Huperzia squarrosa	Psilotum nudum	Ophioglossum petiolatum	Angiopteris evecta	Cycas micholitzii	Ginkgo biloba	Gnetum montanum	Welwitschia mirabilis	Ephedra sinica	Cedrus libani	Abies balsamea	Pseudolarix amabilis	Pseudotsuga menziesii	Larix kaempferi	Larix gmelinii	Pinus halepensis	Pinus banksiana	Picea abies	Podocarpus macrophillus	Sciadopitys verticillata
	Clade	Chlorophyta ♯			Charophyta § ♯						Marchantiophyta						Bryophyta										Anthocerophyta		Lycopodiophyta		Pteridophyta			gymnospermae - other					gymnospermae - Pinophyta
	Accession	PRJNA45853	PRJNA51609	PRJNA21061	LIBEST_017064, LIBEST_019927, LIBEST_019926	LIBEST_026593	PRJDB718	LIBEST_026597	ERX337141	ERX337151	ERX337129	ERX337128	ERX337127	ERX337184	ERX337185	ERX337186	ERX337120	ERX337117	ERX337118	ERX337119	ERX337121	ERX337122	ERX337123	ERX337124	ERX337182	ERX337183	ERX337126	ERX337125	ERX337114	ERX337176	ERX337180	ERX337179	ERX337178	ERX337174	ERX337170	ERX337172	ERX337173	ERX337171	ERX337111	SRX202899	SRX096935	ERX085686	SRX110249	SRX160523	SRR942848	SRX112543	ERX234956	SRX026321	ERX337113
AT1G45474	Lhca5
AT1G19150	Lhca6
AT1G70760	ndhL
AT4G37925	ndhM
AT5G58260	ndhN
AT1G74880	ndhO
AT4g23890	ndhS
AT4G09350	ndhT
AT5G21430	ndhU
AT1G15980	PnsB1
AT1G64770	PnsB2
AT1G18730	PnsB3
AT3G16250	PnsB4
AT5G43750	PnsB5
AT2G39470	PnsL1
AT1G14150	PnsL2
AT3G01440	PnsL3
AT4G39710	PnsL4
AT5G13120	PnsL5
AT2G01918	PQL3	//	//	//	//	//	//	//
AT1G55370	NDF5	//	//	//	//	//	//	//
AT5G52100	CRR1 ***
AT2G47910	CRR6
AT5G39210	CRR7
AT3G46790	CRR2
AT2G01590	CRR3
AT2G45350	CRR4
AT5G55740	CRR21
AT1G26230	CRR27
At1G51100	CRR41
AT5G20935	CRR42
AT5G13730	SIG4	//	//	//	//	//	//	//
AT2G05620	PGR5
AT4G22890	PGRL1A
AT4G11960	PGRL1B
						#: unless indicated sequences were identified as present or absent in Hori et al (2014) Klebsormidium flaccidum genome reveals primary factros for plant terrestrial adaptation. DOI:10.1038/ncomms4978
						//: indicates sequences not investigated by Hori et al, but called as absent in this study.
						For gene names in green font homologs are found in extant cyanobacterial genomes.
						*** Thought to be a homolog of Synechocystis sp. PCC 6803 gene sll1058. H. Shimizu, T. Shikanai Dihydrodipicolinate reductase-like protein, CRR1, is essential for chloroplast NAD(P)H dehydrogenase in Arabidopsis Plant J., 52 (2007), pp. 539–547
						OST: http://orchidstra.abrc.sinica.edu.tw/none/
						OB: http://orchidbase.itps.ncku.edu.tw/est/home2012.aspx								§ Five classes are represented within Charophyta: M.v., Mesostigmatophyceae; Ch.a., Chlorokybophyceae; K.f,. Klebsormidiophyceae; Ca.g., Colechaetophyceae; En.f. & Pe.m., Zygnematophyceae Classes are listed in phylogenetic order following Leliaert et a. (2012) and Ruhfel et al. (2014).
[truncated: 60 more columns]
