# Supplementary material for: NDH expression marks major transitions in plant evolution and reveals coordinate intracellular gene loss
Source: BMC Plant Biol. 2015 Apr 11;15:100. doi: 10.1186/s12870-015-0484-7 (PMC4404220; doi:10.1186/s12870-015-0484-7)
Supplement: Additional file 2: — Detection psbP, psbQ, lhca , FKBP and PGR gene family transcripts in gymnosperms, Orchidaceae and Geraniales. This table includes data for 50 species as indicated in the title and reports the expression of nuclear genes unrelated to NDH. [file 12870_2015_484_MOESM2_ESM.xlsx]

## Sheet: Sup_Fig1_seq_info
Additional file 2: Detection psbP, psbQ, lhca, FKBP and PGR gene family transcripts in gymnosperms, Orchidaceae and Geraniales. Species name in black indicates complete plastid genes for NDH are present; red indicates plastid NDH genes are lacking. Green shading indicates detection of the nuclear transcript for each gene, red boxed accession numbers are bona fide NDH subunit genes. Numbers follow…
		Ephedra sinica	Gnetum montanum	Welwitschia mirabilis	Ginkgo biloba	Cycas micholitzii	Pseudolarix amabilis	Larix gmelinii	Pseudotsuga menziesii	Podocarpus macrophillus	Cunninghamia lanceolata	Juniperus scopulorum	Psilotum nudum		Apostasia odorata	Vanilla planifolia	Paphiopedilum armeniacum	Cypripedium formosanum	Habernaria longidenticulata	Goodyera fumata	Phalaenopsis aphrodite	Masdevalia picturata	Oncidium 'Gower Ramsey'	Erycina pusilla	Cymbidium sinense	Acrous americanus		Melianthus villosus	Hypseocharis bilobata	Pelargonium - 13	Monsonia - 2	Geranium - 3	California macrophylla	Erodium texanum	Erodium chrysanthum	Erodium gruinum	Erodium trifolium	Erodium foetidum
	Source	ERX337171	ERX337172	ERX337173	ERX337170	ERX337174	SRX096935	SRX160523	ERX085686	SRX026321	ERX337109	ERX337110	ERX337180	.	SRX915411	SRX286672	OB	SRX911751	SRX911805	SRX911752	OST	SRX911806	SRX365377	SRX955246	OB	SRX648126	.	SRX910270	SRX910270	**	**	**	SRX910976	SRX907966	SRX908000	SRX907975	SRX900105	SRX907801
PPD4	AT1G77090
PPD6	AT3G56650
PPD7	AT3G05410
PPD8	AT5G27390
PPD1	AT4G15510
PPL2 (PnsL1)	AT2G39470
PPL1	AT3G55330
PSBP1	AT1G06680
PPD2	AT2G28605
PPD5	AT5G11450
PPD3	AT1G76450
PQL1/2 (PnsL2)	AT1G14150
PQL2/1 (PnsL3)	AT3G01440
PSBQ1/2	AT4G21280/AT4G05180
PQL3	AT2G01918
Lhca5	AT1G45474
Lhca4	AT3G47470
Lhca6	AT1G19150
Lhca2	AT3G61470
Lhca3	AT1G61520
Lhca1	AT3G54890
FKBP16-3	AT2G43560
FKBP16-2 (PnsL4)	AT4G39710
FKBP12	AT5G64350
FKBP13	AT5G45680
FKBP15-1/2/3	AT3G25220/AT5G48580/AT5G05420
FKBP20-1	AT3G55520
			Absent
			Present
		** combined species result; see Additional file 1 for accession numbers
		JGI: http://genome.jgi-psf.org/
		OB: http://orchidbase.itps.ncku.edu.tw/
		OST: http://orchidstra.abrc.sinica.edu.tw/none/
