# Supplementary material for: NDH expression marks major transitions in plant evolution and reveals coordinate intracellular gene loss
Source: BMC Plant Biol. 2015 Apr 11;15:100. doi: 10.1186/s12870-015-0484-7 (PMC4404220; doi:10.1186/s12870-015-0484-7)
Supplement: Additional file 4: — Accession numbers for all specific transcript sequences generated in this study. Collection of GenBank accession numbers for all new plastid genome and individual nuclear transcript sequences reported in this study. [file 12870_2015_484_MOESM4_ESM.xls]

## Sheet: Nuclear
Additional file 4: Accession numbers for specific nuclear transcript and plastid genome sequences generated in this study.
Nuclear accession numbers
Accession	Gene	Erycina pusilla	Apostasia odorata	Cypripedium formosanum	Goodyeara fumata	Habernaria longidenticulata	Masdevalia picturata	Melianthus villosus	Hypseocharis bilobata	Pelargonium tetragonum	Pelargonium x hortorum	Pelargonium australe	Pelargonium exstipulatum	Pelargonium nanum	Pelargonium fulgidum	Pelargonium citronellum	Pelargonium cotyledonis	Pelargonium dichondrifolium	Pelargonium echinatum	Pelargonium incrassatum	Pelargonium myrrhifolium	Pelargonium transvalenese	Monsonia marlothii	Monsonia emarginata	Geranium maderrense	Geranium incanum	Geranium phaeum	California macrophylla	Erodium foetidum	Erodium trifolium	Erodium texanum	Erodium chrysanthum	Erodium gruinum
AT1G77090	PPD4	KM668488	KM584312	KM584314	KM584323	KM584325	KM584327	KM584330	KM584326	KM584342	KM584338	KM584331	KM584336	KM584341	KM584337	KM584332	KM584333	KM584334	KM584335	KM584339	KM584340	KM584343	KM584328	KM584329	KM584322	KM584321	KM584324	KM584313	KM584315	KM584318	KM584319	KM584316	KM584317
AT3G56650	PPD6	KM668489	KM584247	KM584249	KM584258	KM584260	KM584262	KM584265	KM584261	KM584277	KM584273	KM584266	KM584271	KM584276	KM584272	KM584267	KM584268	KM584269	KM584270	KM584274	KM584275	KM584278	KM584263	KM584264	KM584257	KM584256	KM584259	KM584248	KM584250	KM584253	KM584254	KM584251	KM584252
AT3G05410	PPD7
AT5G27390	PPD8	KM668490	KM584214	KM584216	KM584225	KM584227	KM584229	KM584232	KM584228	KM584244	KM584240	KM584233	KM584238	KM584243	KM584239	KM584234	KM584235	KM584236	KM584237	KM584241	KM584242	KM584245	KM584230	KM584231	KM584224	KM584223	KM584226	KM584215	KM584217	KM584220	KM584221	KM584218	KM584219
AT4G15510	PPD1	KM668491	KM584377	KM584379	KM584388	KM584390	KM584392	KM584395	KM584390	KM584407	KM584403	KM584396	KM584401	KM584406	KM584402	KM584397	KM584398	KM584399	KM584400	KM584404	KM584405	KM584408	KM584393	KM584394	KM584387	KM584386	KM584389	KM584378	KM584380	KM584383	KM584384	KM584381	KM584382
AT3G55330	PPL1	KM668492	KM584181	KM584183	KM584192	KM584194	KM584196	KM584199	KM584195	KM584211	KM584207	KM584200	KM584205	KM584210	KM584206	KM584201	KM584202	KM584203	KM584204	KM584208	KM584209	KM584212	KM584197	KM584198	KM584191	KM584190	KM584193	KM584182	KM584184	KM584187	KM584188	KM584185	KM584186
AT1G06680	PSBP-1	KM668493	KM585381	KM585383	KM585392	KM585394	KM585396	KM585399	KM585395	KM585411	KM585407	KM585400	KM585405	KM585410	KM585406	KM585401	KM585402	KM585403	KM585404	KM585408	KM585409	KM585412	KM585397	KM585398	KM585391	KM585390	KM585393	KM585382	KM585384	KM585387	KM585388	KM585385	KM585386
AT2G30790	PSBP-2
AT2G28605	PPD2	KM668494	KM584345	KM584347	KM584355	KM584357	KM584359	KM584362	KM584358	KM584374	KM584370	KM584363	KM584368	KM584373	KM584369	KM584364	KM584365	KM584366	KM584367	KM584371	KM584372	KM584375	KM584360	KM584361	KM584354	KM584353	KM584356	KM584346	KM584348	KM584350	KM584351	KM584349
AT5G11450	PPD5	KM668495	KM584280	KM584282		KM584292	KM584294	KM584297	KM584293	KM584309	KM584305	KM584298	KM584303	KM584308	KM584304	KM584299	KM584300	KM584301	KM584302	KM584306	KM584307	KM584310	KM584295	KM584296	KM584290	KM584289	KM584291	KM584281	KM584283	KM584286	KM584287	KM584284	KM584285
AT1G76450	PPD3	KM668496
AT4G05180	PSBQ-2	KM668497	KM585348				KM585359	KM585362	KM585358		KM585370	KM585363	KM585368	KM585373	KM585369	KM585364	KM585365	KM585366	KM585367	KM585371	KM585372	KM585374	KM585360	KM585361	KM585357	KM585356		KM585349	KM585350	KM585353	KM585354
AT4G21280	PSBQ-1			KM585375	KM585376	KM585378				KM585379																	KM585377
AT2G01918	PQL3		KM584058	KM584060	KM584066	KM584068	KM584070	KM584073	KM584069	KM584085	KM584081	KM584074	KM584079	KM584084	KM584080	KM584075	KM584076	KM584077	KM584078	KM584082	KM584083	KM584086	KM584071	KM584072	KM584065	KM584064	KM584067	KM584059	KM584061	KM584062	KM584063
AT1G45474	LHCA5		KM584844	KM584846	KM584853	KM584855		KM584859	KM584856	KM584871	KM584867	KM584860	KM584865	KM584870	KM584866	KM584861	KM584862	KM584863	KM584864	KM584868	KM584869	KM584872	KM584857	KM584858	KM584852	KM584851	KM584854	KM584845	KM584847	KM584848	KM584849
AT3G47470	LHCA4	KM668498	KM584874	KM584876	KM584885	KM584887	KM584889	KM584892	KM584888	KM584903	KM584900	KM584893	KM584898	KM584902	KM584899	KM584894	KM584895	KM584896	KM584897	KM584901		KM584904	KM584890	KM584891	KM584884	KM584883	KM584886	KM584875	KM584877	KM584880	KM584881	KM584878	KM584879
AT1G19150	LHCA6
AT3G61470	LHCA2	KM668499	KM584938	KM584940	KM584949	KM584951	KM584953	KM584956	KM584952	KM584968	KM584964	KM584957	KM584962	KM584967	KM584963	KM584958	KM584959	KM584960	KM584961	KM584965	KM584966	KM584969	KM584954	KM584955	KM584948	KM584947	KM584950	KM584939	KM584941	KM584944	KM584945	KM584942	KM584943
AT1G61520	LHCA3	KM668500	KM584906	KM584908	KM584917	KM584919	KM584921		KM584920	KM584935	KM584931	KM584924	KM584929	KM584934	KM584930	KM584925	KM584926	KM584927	KM584928	KM584932	KM584933	KM584936	KM584922	KM584923	KM584916	KM584915	KM584918	KM584907	KM584909	KM584912	KM584913	KM584910	KM584911
AT3G54890	LHCA1	KM668501	KM584971	KM584973	KM584982	KM584984	KM584986	KM584989	KM584985	KM585001	KM584997	KM584990	KM584995	KM585000	KM584996	KM584991	KM584992	KM584993	KM584994	KM584998	KM584999	KM585002	KM584987	KM584988	KM584981	KM584980	KM584983	KM584972	KM584974	KM584977	KM584978	KM584975	KM584976
AT2G43560	FKBP16-3	KM668502	KM585036	KM585038	KM585047	KM585049	KM585051	KM585054	KM585050	KM585066	KM585062	KM585055	KM585060	KM585065	KM585061	KM585056	KM585057	KM585058	KM585059	KM585063	KM585064	KM585067	KM585052	KM585053	KM585046	KM585045	KM585048	KM585037	KM585039	KM585042	KM585043	KM585040	KM585041
AT5G05420	FKBP15-3								KM585078	KM585091	KM585088	KM585081	KM585086	KM585090	KM585087	KM585082	KM585083	KM585084	KM585085	KM585089		KM585092	KM585079	KM585080	KM585076	KM585075	KM585077	KM585068	KM585069	KM585072	KM585073	KM585070	KM585071
AT5G45680	FKBP13	KM668503	KM585128	KM585130	KM585139	KM585141	KM585143	KM585146	KM585142	KM585158	KM585154	KM585147	KM585152	KM585157	KM585153	KM585148	KM585149	KM585150	KM585151	KM585155	KM585156	KM585159	KM585144	KM585145	KM585138	KM585137	KM585140	KM585129	KM585131	KM585134	KM585135	KM585132	KM585133
AT3G25220	FKBP15-1		KM585094	KM585096	KM585102	KM585104	KM585105	KM585108		KM585109													KM585106	KM585107	KM585101	KM585100	KM585103	KM585095			KM585098	KM585097
AT5G48580	FKBP15-2	KM668504							KM585114		KM585122	KM585115	KM585120	KM585125	KM585121	KM585116	KM585117	KM585118	KM585119	KM585123	KM585124	KM585126							KM585111	KM585113			KM585112
AT3G55520	FKBP20-1	KM668505		KM585005	KM585014	KM585016	KM585018	KM585021	KM585017	KM585033	KM585029	KM585022	KM585027	KM585032	KM585028	KM585023	KM585024	KM585025	KM585026	KM585030	KM585031	KM585034	KM585019	KM585020	KM585013	KM585012	KM585015	KM585004	KM585006	KM585009	KM585010	KM585007	KM585008
AT5G64350	FKBP12	KM668506	KM585161	KM585163	KM585172	KM585174	KM585176	KM585178	KM585175	KM585190	KM585186	KM585179	KM585184	KM585189	KM585185	KM585180	KM585181	KM585182	KM585183	KM585187	KM585188	KM585191	KM585177		KM585171	KM585170	KM585173	KM585162	KM585164	KM585167	KM585168	KM585165	KM585166
								KM584614	KM584610	KM584626	KM584622	KM584615	KM584620	KM584625	KM584621	KM584616	KM584617	KM584618	KM584619	KM584623	KM584624	KM584627	KM584612	KM584613	KM584606	KM584605	KM584608	KM584597	KM584599	KM584602	KM584603	KM584600	KM584601
AT2G05620	PGR5	KM668507	KM584596	KM584598	KM584607	KM584609	KM584611
AT4G11960	PGRL1B		KM585345																							KM585346
AT4G22890	PGRL1A	KM668508		KM584566	KM584574	KM584576	KM584578	KM584581	KM584577	KM584593	KM584589	KM584582	KM584587	KM584592	KM584588	KM584583	KM584584	KM584585	KM584586	KM584590	KM584591	KM584594	KM584579	KM584580	KM584573		KM584575	KM584565	KM584567	KM584570	KM584571	KM584568	KM584569
AT5G52100	CRR1		KM585283	KM585285	KM585292	KM585294	KM585296	KM585299	KM585295	KM585311	KM585307	KM585300	KM585305	KM585310	KM585306	KM585301	KM585302	KM585303	KM585304	KM585308	KM585309	KM585312	KM585297	KM585298	KM585291	KM585290	KM585293	KM585284	KM585286	KM585287	KM585288
AT3G46790	CRR2		KM817366	KM817368	KM817375	KM817377	KM817379	KM817381	KM817378	KM817393	KM817389	KM817382	KM817387	KM817392	KM817388	KM817383	KM817384	KM817385	KM817386	KM817390	KM817391	KM817394		KM817380	KM817374	KM817373	KM817376	KM817367	KM817369	KM817370	KM817371
AT2G01590	CRR3		KM585253	KM585255	KM585262		KM585265	KM585268	KM585264	KM585280	KM585276	KM585269	KM585274	KM585279	KM585275	KM585270	KM585271	KM585272	KM585273	KM585277	KM585278	KM585281	KM585266	KM585267	KM585261	KM585260	KM585263	KM585254	KM585256	KM585257	KM585258
AT2G45350	CRR4		KM817340	KM817342	KM817349	KM817351	KM817353	KM817356	KM817352	KM817364	KM817361	KM817357	KM817360	KM817363			KM817358	KM817359			KM817362	KM817365	KM817354	KM817355	KM817348	KM817347	KM817350	KM817341	KM817343	KM817344	KM817345
AT2G47910	CRR6		KM585223	KM585225	KM585232	KM585234	KM585236	KM585239	KM585235	KM585251	KM585247	KM585240	KM585245	KM585250	KM585246	KM585241	KM585242	KM585243	KM585244	KM585248	KM585249	KM585252	KM585237	KM585238	KM585231	KM585230	KM585233	KM585224	KM585226	KM585227	KM585228
AT5G39210	CRR7		KM585192	KM585194	KM585201	KM585203	KM585205	KM585208	KM585204	KM585220	KM585216	KM585209	KM585214	KM585219	KM585215	KM585210	KM585211	KM585212	KM585213	KM585217	KM585218	KM585221	KM585206	KM585207	KM585200	KM585199	KM585202	KM585193	KM585195	KM585196	KM585197
AT5G55740	CRR21		KM817314	KM817316					KM817325	KM817338	KM817335	KM817328	KM817333	KM817337	KM817334	KM817329	KM817330	KM817331	KM817332	KM817336		KM817339	KM817326	KM817327	KM817323	KM817322	KM817324	KM817315	KM817317	KM817320	KM817321	KM817318	KM817319
AT1G26230	CRR27			KM817291				KM817301	KM817298	KM817312	KM817309	KM817302	KM817307	KM817311	KM817308	KM817303	KM817304	KM817305	KM817306	KM817310		KM817313	KM817299	KM817300	KM817296	KM817295	KM817297	KM817290	KM817292	KM817293	KM817294
AT1G51100	CRR41		KM817422	KM817424	KM817431	KM817433	KM817435	KM817438	KM817434	KM817450	KM817446	KM817439	KM817444	KM817449	KM817445	KM817440	KM817441	KM817442	KM817443	KM817447	KM817448	KM817451	KM817436	KM817437	KM817430	KM817429	KM817432	KM817423	KM817425	KM817426	KM817427
AT5G20935	CRR42		KM817395	KM817397	KM817404	KM817406	KM817408		KM817407	KM817420	KM817417	KM817410	KM817415	KM817419	KM817416	KM817411	KM817412	KM817413	KM817414	KM817418		KM817421	KM817409		KM817403	KM817402	KM817405	KM817396	KM817398	KM817399	KM817400
AT1G55370	NDF5			KM584815	KM584822	KM584824	KM584826	KM584829	KM584825	KM584841	KM584837	KM584830	KM584835	KM584840	KM584836	KM584831	KM584832	KM584833	KM584834	KM584838	KM584839	KM584842	KM584827	KM584828	KM584821	KM584820	KM584823	KM584814	KM584816	KM584817	KM584818
AT1G70760	NdhL		KM584783	KM584785	KM584792	KM584794	KM584796	KM584799	KM584795	KM584811	KM584807	KM584800	KM584805	KM584810	KM584806	KM584801	KM584802	KM584803	KM584804	KM584808	KM584809	KM584812	KM584797	KM584798	KM584791	KM584790	KM584793	KM584784	KM584786	KM584787	KM584788
AT4G37925	NdhM		KM584752	KM584754	KM584761	KM584763	KM584765	KM584768	KM584763	KM584780	KM584776	KM584769	KM584774	KM584779	KM584775	KM584770	KM584771	KM584772	KM584773	KM584777	KM584778	KM584781	KM584766	KM584767	KM584760	KM584759	KM584762	KM584753	KM584755	KM584756	KM584757
AT5G58260	NdhN		KM584721	KM584723	KM584730	KM584732	KM584734	KM584737	KM584733	KM584749	KM584745	KM584738	KM584743	KM584748	KM584744	KM584739	KM584740	KM584741	KM584742	KM584746	KM584747	KM584750	KM584735	KM584736	KM584729	KM584728	KM584731	KM584722	KM584724	KM584725	KM584726
AT1G74880	NdhO		KM584691	KM584693	KM584700	KM584702	KM584704	KM584707	KM584703	KM584719	KM584715	KM584708	KM584713	KM584718	KM584714	KM584709	KM584710	KM584711	KM584712	KM584716	KM584717	KM584720	KM584705	KM584706	KM584699	KM584698	KM584701	KM584692	KM584694	KM584695	KM584696
AT4G23890	NdhS	KM668509	KM584659	KM584661	KM584670	KM584672	KM584674	KM584677	KM584673	KM584689	KM584685	KM584678	KM584683	KM584688	KM584684	KM584679	KM584680	KM584681	KM584682	KM584686	KM584687	KM584690	KM584675	KM584676	KM584669	KM584668	KM584671	KM584660	KM584662	KM584665	KM584666	KM584663	KM584664
AT4G09350	NdhT
AT1G15980	NdhU		KM584629	KM584631	KM584638	KM584640	KM584642	KM584645	KM584641	KM584657	KM584653	KM584646	KM584651	KM584656	KM584652	KM584647	KM584648	KM584649	KM584650	KM584654	KM584655	KM584658	KM584643	KM584644	KM584637	KM584636	KM584639	KM584630	KM584632	KM584633	KM584634
AT5G21430	PnsB1
AT1G64770	PnsB2		KM584535	KM584537	KM584544	KM584546	KM584548	KM584551	KM584547	KM584563	KM584559	KM584552	KM584557	KM584562	KM584558	KM584553	KM584554	KM584555	KM584556	KM584560	KM584561	KM584564	KM584549	KM584550	KM584543	KM584542	KM584545	KM584536	KM584538	KM584539	KM584540
AT3G16250	PnsB3		KM584474	KM584476	KM584483	KM584485	KM584487	KM584490	KM584486	KM584502	KM584498	KM584491	KM584496	KM584501	KM584497	KM584492	KM584493	KM584494	KM584495	KM584499	KM584500	KM584503	KM584488	KM584489	KM584482	KM584481	KM584484	KM584475	KM584477	KM584478	KM584479
AT1G18730	PnsB4		KM584505	KM584507	KM584514	KM584516	KM584518		KM584517	KM584532	KM584528	KM584521	KM584526	KM584531	KM584527	KM584522	KM584523	KM584524	KM584525	KM584529	KM584530	KM584533	KM584519	KM584520	KM584513	KM584512	KM584515	KM584506	KM584508	KM584509	KM584510
AT5G43750	PnsB5		KM584443	KM584445	KM584452	KM584454	KM584456	KM584459	KM584455	KM584471	KM584467	KM584460	KM584465	KM584470	KM584466	KM584461	KM584462	KM584463	KM584464	KM584468	KM584469	KM584472	KM584457	KM584458	KM584451	KM584450	KM584453	KM584444	KM584446	KM584447	KM584448
AT2G39470	PnsL1		KM584150	KM584152	KM584159	KM584161	KM584163	KM584166	KM584162	KM584178	KM584174	KM584167	KM584172	KM584177	KM584173	KM584168	KM584169	KM584170	KM584171	KM584175	KM584176	KM584179	KM584164	KM584165	KM584158	KM584157	KM584160	KM584151	KM584153	KM584154	KM584155
AT1G14150	PnsL2		KM584119	KM584121	KM584128	KM584130	KM584132	KM584135	KM584131	KM584147	KM584143	KM584136	KM584141	KM584146	KM584142	KM584137	KM584138	KM584139	KM584140	KM584144	KM584145	KM584148	KM584133	KM584134	KM584127	KM584126	KM584129	KM584120	KM584122	KM584123	KM584124
AT3G01440	PnsL3		KM584088	KM584090	KM584097	KM584099	KM584101	KM584104	KM584100	KM584116	KM584112	KM584105	KM584110	KM584115	KM584111	KM584106	KM584107	KM584108	KM584109	KM584113	KM584114	KM584117	KM584102	KM584103	KM584096	KM584095	KM584098	KM584089	KM584091	KM584092	KM584093
AT4G39710	PnsL4		KM585314	KM585316	KM585323	KM585325	KM585327	KM585330	KM585326	KM585342	KM585338	KM585331	KM585336	KM585341	KM585337	KM585332	KM585333	KM585334	KM585335	KM585339	KM585340	KM585343	KM585328	KM585329	KM585322	KM585321	KM585324	KM585315	KM585317	KM585318	KM585319
AT5G13120	PnsL5	KM668510	KM584410	KM584412	KM584421	KM584423	KM584425	KM584428	KM584424	KM584440	KM584436	KM584429	KM584434	KM584439	KM584435	KM584430	KM584431	KM584432	KM584433	KM584437	KM584438	KM584441	KM584426	KM584427	KM584420	KM584419	KM584422	KM584411	KM584413	KM584416	KM584417	KM584414	KM584415
Plastid accession numbers
			KM244734	KJ501998	KJ501999	KJ524104	KJ566305			KJ916268,KJ916292,KJ916316,KJ916340,KJ916364,KJ916388,KJ916412,KJ916511,KJ916585,KJ917103,KJ916610,KJ916634		KJ916259,KJ916283,KJ916307,KJ916331,KJ916355,KJ916379,KJ916403,KJ916501,KJ916576,KJ917093,KJ916601,KJ916625	KJ916263,KJ916287,KJ916311,KJ916335,KJ916359,KJ916383,KJ916407,KJ916506,KJ916580,KJ917098,KJ916605,KJ916629	KJ916267,KJ916291,KJ916315,KJ916339,KJ916363,KJ916387,KJ916411,KJ916510,KJ916584,KJ917102,KJ916609,KJ916633	KJ916264,KJ916288,KJ916312,KJ916336,KJ916360,KJ916384,KJ916408,KJ916507,KJ916581,KJ917099,KJ916606,KJ916630	KJ916260,KJ916284,KJ916308,KJ916332,KJ916356,KJ916380,KJ916404,KJ916502,KJ916577,KJ917094,KJ916602,KJ916626		KJ916261,KJ916285,KJ916309,KJ916333,KJ916357,KJ916381,KJ916405,KJ916504,KJ916578,KJ917096,KJ916603,KJ916627	KJ916262,KJ916286,KJ916310,KJ916334,KJ916358,KJ916382,KJ916406,KJ916505,KJ916579,KJ917097,KJ916604,KJ916628	KJ916265,KJ916289,KJ916313,KJ916337,KJ916361,KJ916385,KJ916409,KJ916508,KJ916582,KJ917100,KJ916607,KJ916631	KJ916266,KJ916290,KJ916314,KJ916338,KJ916362,KJ916386,KJ916410,KJ916509,KJ916583,KJ917101,KJ916608,KJ916632	KJ916269,KJ916293,KJ916317,KJ916341,KJ916365,KJ916389,KJ916413,KJ916512,KJ916586,KJ917104,KJ916611,KJ916635	KJ916258,KJ916282,KJ916306,KJ916330,KJ916354,KJ916378,KJ916402,KJ916500,KJ916575,KJ917092,KJ916600,KJ916624	KJ916257,KJ916281,KJ916305,KJ916329,KJ916353,KJ916377,KJ916401,KJ916499,KJ916574,KJ917091,KJ916599,KJ916623	KJ916253,KJ916277,KJ916301,KJ916325,KJ916349,KJ916373,KJ916397,KJ916495,KJ916570,KJ917087,KJ916595,KJ916619	KJ916252,KJ916276,KJ916300,KJ916324,KJ916348,KJ916372,KJ916396,KJ916494,KJ916569,KJ917086,KJ916594,KJ916618	KJ916254,KJ916278,KJ916302,KJ916326,KJ916350,KJ916374,KJ916398,KJ916496,KJ916571,KJ917088,KJ916596,KJ916620	KJ916247,KJ916271,KJ916295,KJ916319,KJ916343,KJ916367,KJ916391,KJ916488,KJ916563,KJ917079,KJ916588,KJ916613	KJ916248,KJ916272,KJ916296,KJ916320,KJ916344,KJ916368,KJ916392,KJ916490,KJ916564,KJ917081,KJ916589,KJ916614	KJ916250,KJ916274,KJ916298,KJ916322,KJ916346,KJ916370,KJ916394,KJ916492,KJ916567,KJ917084,KJ916592,KJ916616			KJ916249,KJ916273,KJ916297,KJ916321,KJ916345,KJ916369,KJ916393,KJ916491,KJ916565,KJ917082,KJ916590,KJ916615
